# Supplementary material for: Microsporidian infection of mosquito larvae changes the host-associated microbiome towards the synthesis of antimicrobial factors
Source: Parasit Vectors. 2025 May 17;18:178. doi: 10.1186/s13071-025-06813-z (PMC12085064; doi:10.1186/s13071-025-06813-z)
Supplement: Supplementary file 1 — Additional file 1 [file 13071_2025_6813_MOESM1_ESM.xlsx]

## Sheet: Table S1
Table S1. Mean relative abundances of family-level bacteria among infected and non-infected mosquitoes and water.
Phylum	Family	Cx. pipiens		Cx. torrentium		Water
		Non-infected (SD)	Infected (SD)	Non-infected (SD)	Infected (SD)
Acidobacteriota	Bryobacteraceae	0.02 (0.12)	0.03 (0.27)	0.19 (0.01)	0.06 (0.02)	0
Acidobacteriota	Cellulomonadaceae	0.01 (0.05)	0.06 (0.11)	0.13 (0.56)	0.15 (0.28)	0
Acidobacteriota	Blastocatellaceae	0 (0)	0 (0)	0 (0)	0 (0)	0.0502129
Actinobacteriota	Microbacteriaceae	0.85 (0.36)	2.15 (0.36)	0.94 (0.2)	2.78 (0.01)	28.0786
Actinobacteriota	Sporichthyaceae	0.02 (0.1)	0.13 (0.12)	0.19 (0.4)	0.12 (0.5)	0.119457
Actinobacteriota	Intrasporangiaceae	0.02 (0.11)	0.04 (0.08)	0.1 (0.27)	0.11 (0.03)	0
Actinobacteriota	Corynebacteriaceae	0.24 (0.52)	0.1 (0.17)	0 (0)	0 (0)	0
Actinobacteriota	Micrococcaceae	0.13 (0.31)	0.09 (0.2)	0 (0)	0 (0)	0
Actinobacteriota	Bogoriellaceae	0 (0)	0 (0)	0 (0)	0 (0)	0.01
Actinobacteriota	Geodermatophilaceae	0 (0)	0 (0)	0 (0)	0 (0)	0.0664849
Actinobacteriota	Iamiaceae	0 (0)	0 (0)	0 (0)	0 (0)	0.0167659
Actinobacteriota	Micromonosporaceae	0 (0)	0 (0)	0 (0)	0 (0)	0.0461576
Actinobacteriota	Nocardiaceae	0 (0)	0 (0)	0 (0)	0 (0)	0.06
Actinobacteriota	Nocardioidaceae	0 (0)	0 (0)	0 (0)	0 (0)	0.02
Actinobacteriota	Promicromonosporaceae	0 (0)	0 (0)	0 (0)	0 (0)	0.0672025
Actinobacteriota	Tsukamurellaceae	0 (0)	0 (0)	0 (0)	0 (0)	0.0392919
Bacteroidetes	Flavobacteriaceae	0.15 (0.98)	0.76 (1.5)	5.39 (0.55)	3.7 (0.08)	0.754464
Bacteroidetes	Spirosomaceae	0.63 (1.52)	1.24 (2.49)	4.29 (0.75)	1.78 (1.02)	0.934697
Bacteroidetes	Chitinophagaceae	0.51 (0.66)	0.66 (0.66)	1.61 (0.3)	1.72 (0.11)	15.1459
Bacteroidetes	Prolixibacteraceae	0.04 (0.72)	0.29 (0.81)	0.92 (1.99)	0.86 (0.21)	0
Bacteroidetes	Dysgonomonadaceae	0.04 (0.57)	0.17 (0.35)	0.66 (0.3)	0.51 (0.23)	0.0440104
Bacteroidetes	Weeksellaceae	0.06 (0.24)	0.2 (0.4)	0.4 (0.14)	0.33 (0.02)	0
Bacteroidetes	Cytophagaceae	0.03 (0.23)	0.08 (0.26)	0.33 (0.03)	0.12 (0.14)	0.119457
Bacteroidetes	Sphingobacteriaceae	0.07 (0.59)	0.04 (0.21)	0.27 (0.01)	0.09 (0.03)	17.8992
Bacteroidetes	Amoebophilaceae	0 (0)	0 (0)	0 (0)	0 (0)	0.0775421
Bacteroidetes	Lentimicrobiaceae	0 (0)	0 (0)	0 (0)	0 (0)	0.238563
Bacteroidetes	Microscillaceae	0 (0)	0 (0)	0 (0)	0 (0)	0.0188616
Bdellovibrionota	Bacteriovoracaceae	0 (0)	0 (0)	0 (0)	0 (0)	0.0775421
Campilobacterota	Sulfurospirillaceae	0 (0)	0 (0)	0 (0)	0 (0)	0.0470291
Chloroflexi	Roseiflexaceae	0.26 (0.76)	1.26 (1.81)	4.28 (0.11)	2.77 (1.42)	0
Desulfobacterota	Desulfovibrionaceae	0.03 (0.34)	0.18 (0.29)	0.55 (0.34)	0.59 (0.08)	0
Desulfobacterota	Desulfobulbaceae	0 (0)	0.04 (0.05)	0.09 (0.54)	0.1 (0.2)	0
Desulfobacterota	Desulfocapsaceae	0 (0)	0 (0)	0 (0)	0 (0)	0.0301851
Fibrobacterota	Fibrobacteraceae	0.01 (0.12)	0.06 (0.12)	0.1 (0.9)	0.18 (0.2)	0.0188616
Firmicutes	Bacillaceae	0.24 (1.02)	0.16 (0.95)	1.2 (0.01)	0.33 (0.19)	0.0775421
Firmicutes	Fusibacteraceae	0.01 (0.08)	0.04 (0.13)	0.8 (0.01)	0.7 (0.01)	0
Firmicutes	Lachnospiraceae	0.03 (0.16)	0.36 (0.46)	0.44 (0.02)	0.57 (0.61)	0
Firmicutes	Eubacteriaceae	0.02 (0.19)	0.09 (0.24)	0.39 (0.3)	0.46 (0.93)	0
Firmicutes	Erysipelotrichaceae	0.01 (0.25)	0.1 (0.24)	0.33 (1.46)	0.43 (0.27)	0
Firmicutes	Clostridiaceae	0.02 (0.07)	0.13 (0.17)	0.13 (0.84)	0.2 (0.01)	0.0062872
Firmicutes	Enterococcaceae	0.02 (0.29)	0.03 (0.44)	0.12 (0.54)	0.03 (0.12)	0
Firmicutes	Planococcaceae	0.04 (0.07)	0.14 (0.07)	0.12 (0.07)	0.23 (0.89)	0.0565848
Firmicutes	Carnobacteriaceae	0.17 (0.63)	0.09 (0.33)	0.12 (0.02)	0.11 (1.89)	0.0146701
Firmicutes	Christensenellaceae	0 (0)	0.03 (0.05)	0.11 (0.05)	0.12 (1.63)	0
Firmicutes	Streptococcaceae	0.91 (2.13)	0.5 (1.44)	0.04 (0.56)	0.05 (0.09)	0.0125744
Firmicutes	Leuconostocaceae	0.43 (1.14)	0.33 (0.48)	0.03 (0.05)	0.29 (0.29)	0.0251488
Firmicutes	Staphylococcaceae	0.55 (0.68)	0.33 (0.48)	0.01 (0.02)	0.01 (0.02)	0
Firmicutes	Lactobacillaceae	0 (0)	0.29 (0.1)	0 (0)	0.38 (0.26)	0.02
Firmicutes	Caloramatoraceae	0 (0)	0 (0)	0 (0)	0 (0)	0.0436779
Firmicutes	Gemellaceae	0 (0)	0 (0)	0 (0)	0 (0)	0.0436779
Firmicutes	Listeriaceae	0 (0)	0 (0)	0 (0)	0 (0)	0.01
Firmicutes	Sedimentibacteraceae	0 (0)	0 (0)	0 (0)	0 (0)	0.0317052
Firmicutes	Selenomonadaceae	0 (0)	0 (0)	0 (0)	0 (0)	0.138117
Firmicutes	Symbiobacteraceae	0 (0)	0 (0)	0 (0)	0 (0)	0.140275
Gemmatimonadota	Gemmatimonadaceae	0.01 (0.11)	0.02 (0.12)	0.18 (0.1)	0.17 (0.02)	0.0167659
Halanaerobiaeota	Halanaerobiaceae	0 (0)	0 (0)	0 (0)	0 (0)	0.0593602
Myxococcaceae	Myxococcaceae	0.03 (0.34)	1.13 (0.32)	0.05 (0.2)	1.5 (0.33)	0.0565848
Myxococcota	Polyangiaceae	0.3 (0.93)	2 (1.88)	0.27 (0.44)	2.29 (0.13)	0.21
Planctomycetota	Isosphaeraceae	0.03 (0.2)	0.09 (0.15)	0.49 (0.03)	0.21 (0.01)	0
Planctomycetota	Phycisphaeraceae	0 (0)	0 (0)	0 (0)	0 (0)	0.136944
Planctomycetota	Rubinisphaeraceae	0 (0)	0 (0)	0 (0)	0 (0)	0.0502129
Proteobacteria	Rhizobiaceae	67.73 (7.81)	56.65 (9.47)	7.63 (1.28)	7.53 (0.64)	2.46877
Proteobacteria	Comamonadaceae	1.33 (1.32)	2.11 (3.27)	6.96 (0.17)	3.96 (0.26)	5.60189
Proteobacteria	Rhodobacteraceae	0.27 (0.02)	1.36 (2.12)	4.76 (0.22)	3.39 (0.47)	2.38914
Proteobacteria	Thorselliaceae	0.77 (1.64)	2.58 (2.78)	39.69 (4.56)	37.91 (3.87)	0
Proteobacteria	Yersiniaceae	1.09 (1.59)	2.29 (1.51)	3.53 (1.31)	2.73 (1.05)	0.150893
Proteobacteria	Beijerinckiaceae	0.96 (1.72)	1.1 (1.4)	1.83 (5.8)	2.47 (0.96)	0.0544891
Proteobacteria	Anaplasmataceae	1.26 (0.04)	5.36 (2.24)	1.82 (0.81)	6.71 (3.99)	0.0775421
Proteobacteria	Sphingomonadaceae	4.68 (2.91)	2.51 (1.09)	1.13 (0.1)	1.33 (0.01)	15.4979
Proteobacteria	Rhodocyclaceae	0.11 (1.26)	0.69 (1.05)	1.06 (0.77)	1.54 (0.16)	0.0775421
Proteobacteria	Kaistiaceae	0.11 (0.65)	0.23 (0.55)	0.91 (0.15)	0.7 (0.19)	0.0125744
Proteobacteria	Xanthomonadaceae	12.84 (1.51)	5.04 (3.07)	0.66 (0.46)	0.96 (0.65)	0.0754464
Proteobacteria	Pleomorphomonadaceae	0.02 (0.09)	0.3 (0.39)	0.66 (0.4)	0.29 (0.02)	0
Proteobacteria	Acetobacteraceae	0.08 (0.33)	0.3 (0.48)	0.65 (0.12)	0.69 (0.53)	0.0775421
Proteobacteria	Xanthobacteraceae	1.84 (1.62)	0.92 (1.8)	0.4 (0.3)	0.37 (0.09)	0.0062872
Proteobacteria	Moraxellaceae	0.31 (1.48)	0.21 (0.63)	0.32 (0.31)	0.15 (0.8)	0.0377232
Proteobacteria	Azospirillaceae	0.01 (0.12)	0.18 (0.26)	0.31 (0.62)	0.49 (0.2)	0.0775421
Proteobacteria	Pseudomonadaceae	0.1 (0.78)	0.2 (0.25)	0.23 (0.15)	0.39 (0.22)	0
Proteobacteria	Burkholderiaceae	0.01 (0.15)	0.09 (0.11)	0.16 (0.4)	0.14 (0.52)	5.84919
Proteobacteria	Chitinibacteraceae	0.01 (0.09)	0.06 (0.09)	0.12 (0.61)	0.08 (0.04)	0.0062872
Proteobacteria	Enterobacteriaceae	0.03 (0.09)	0.06 (0.12)	0.12 (0.06)	0.13 (0.32)	0.0356275
Proteobacteria	Legionellaceae	0.04 (0.3)	0.08 (0.27)	0.1 (0.01)	0.12 (0.5)	0.161371
Proteobacteria	Aerococcaceae	0.05 (0.26)	0.15 (0.11)	0.06 (0.16)	0.12 (0.02)	0.0775421
Proteobacteria	Alteromonadaceae	0 (0)	0.12 (0.17)	0.06 (0.02)	0.2 (0.33)	0.0775421
Proteobacteria	Ancalomicrobiaceae	0 (0)	0.07 (0.09)	0.05 (0.83)	0.08 (0.01)	0.0775421
Proteobacteria	Caulobacteraceae	0.19 (0.35)	0.14 (0.24)	0.02 (0.01)	0.04 (0.04)	0.0188616
Proteobacteria	Methylophilaceae	0 (0)	0.01 (0.01)	0.01 (0.02)	0.02 (0)	0
Proteobacteria	Alcaligenaceae	0 (0)	0 (0)	0 (0)	0 (0)	0.0775421
Proteobacteria	Chromobacteriaceae	0 (0)	0 (0)	0 (0)	0 (0)	0.074815
Proteobacteria	Erwiniaceae	0 (0)	0 (0)	0 (0)	0 (0)	0.087427
Proteobacteria	Halomonadaceae	0 (0)	0 (0)	0 (0)	0 (0)	0.0503236
Proteobacteria	Hyphomonadaceae	0 (0)	0 (0)	0 (0)	0 (0)	0.2178
Proteobacteria	Nitrosomonadaceae	0 (0)	0 (0)	0 (0)	0 (0)	0.0419751
Proteobacteria	Oxalobacteraceae	0 (0)	0 (0)	0 (0)	0 (0)	0.0370447
Proteobacteria	Rhodospirillaceae	0 (0)	0 (0)	0 (0)	0 (0)	0.0381988
Proteobacteria	Stappiaceae	0 (0)	0 (0)	0 (0)	0 (0)	0.245817
Proteobacteria	Sutterellaceae	0 (0)	0 (0)	0 (0)	0 (0)	0.231742
Proteobacteria	Thioalkalispiraceae	0 (0)	0 (0)	0 (0)	0 (0)	0.033056
Proteobacteria	Woeseiaceae	0 (0)	0 (0)	0 (0)	0 (0)	0.028922
Spirochaetota	Spirochaetaceae	0.01 (0.09)	0.04 (0.08)	0.18 (0.07)	0.08 (0.02)	0
Unclassified	Unclassified	0.11 (1.53)	0.28 (2.15)	0.5 (1.74)	0.64 (0.9)	0.611954
Verrucomicrobiota	Opitutaceae	0.05 (0.53)	0.22 (0.9)	1.03 (0.97)	0.79 (0.15)	0.0146701
Verrucomicrobiota	Verrucomicrobiaceae	0.02 (0.24)	0.11 (0.16)	0.25 (0.47)	0.14 (0.01)	0.0440104
Verrucomicrobiota	Rubritaleaceae	0.02 (0.16)	0.05 (0.15)	0.22 (1.62)	0.14 (0.54)	0
Verrucomicrobiota	Parachlamydiaceae	0.01 (0.04)	0.07 (0.09)	0.2 (0.13)	0.28 (0.21)	0
Verrucomicrobiota	Pedosphaeraceae	0 (0)	0.02 (0.05)	0.1 (3.23)	0.09 (0.05)	0
Verrucomicrobiota	Chthoniobacteraceae	0 (0)	0 (0)	0 (0)	0 (0)	0.074815

## Sheet: Table S2
Table S2. Mean relative abundances of phylum-level bacteria among infected and non-infected mosquitoes and water.
Phylum	Cx. pipiens			Cx. torrentium			Water
	L1 - L2	L3 - L4	Average (L1 - L4)	L1 - L2	L3 - L4	Average (L1 - L4)
Acidobacteriota	0.06 (0.19)	0.01 (0.04)	0.04 (0.12)	0.31 (0.44)	0.11 (0.16)	0.21 (0.3)	0
Actinobacteriota	5.23 (8.73)	0.38 (0.49)	2.81 (4.61)	9.92 (11.19)	5.61 (5.37)	7.77 (8.28)	28.23
Armatimonadota	0.01 (0.04)	0 (0)	0.01 (0.02)	0.09 (0.12)	0.05 (0.09)	0.07 (0.11)	0
Bacteroidota	6.09 (7.58)	0.41 (0.45)	3.25 (4.02)	17.37 (8.48)	9.74 (6.54)	13.56 (7.51)	36.48
Bdellovibrionota	0.01 (0.02)	0 (0.02)	0.01 (0.02)	0.01 (0.03)	0 (0)	0.01 (0.02)	0
Campilobacterota	0 (0.02)	0 (0)	0 (0.01)	0.04 (0.17)	0.01 (0.1)	0.03 (0.14)	0.16
Chloroflexi	1.42 (4.58)	0.04 (0.38)	0.73 (2.48)	5.33 (7.07)	2.27 (3.31)	3.8 (5.19)	0
Cyanobacteria	0.99 (2.23)	0.54 (1.11)	0.77 (1.67)	1.16 (1.32)	0.67 (0.67)	0.92 (1)	0.24
Dependentiae	0 (0)	0 (0)	0 (0)	0 (0.02)	0 (0.01)	0 (0.02)	0.01
Desulfobacterota	0.15 (0.51)	0 (0.01)	0.08 (0.26)	0.72 (0.95)	0.35 (0.48)	0.54 (0.72)	0
Fibrobacterota	0.04 (0.18)	0 (0)	0.02 (0.09)	0.14 (0.39)	0.03 (0.07)	0.09 (0.23)	0.02
Firmicutes	6.19 (8.17)	1.61 (1.64)	3.9 (4.91)	9.22 (9.57)	2.51 (2.04)	5.87 (5.81)	0.78
Fusobacteriota	0.02 (0.09)	0.01 (0.04)	0.02 (0.07)	0.02 (0.09)	0.03 (0.17)	0.03 (0.13)	0
Gemmatimonadota	0.04 (0.15)	0 (0.02)	0.02 (0.09)	0.22 (0.28)	0.12 (0.22)	0.17 (0.25)	0.02
Halanaerobiaeota	0 (0)	0 (0)	0 (0)	0 (0.01)	0 (0)	0 (0.01)	0
Myxococcota	0.08 (0.41)	0.03 (0.06)	0.06 (0.24)	0.09 (0.15)	0.02 (0.04)	0.06 (0.1)	0.01
Planctomycetota	0.14 (0.32)	0 (0.01)	0.07 (0.17)	0.94 (0.98)	0.39 (0.4)	0.67 (0.69)	0
Proteobacteria	78.99 (17.86)	96.95 (2.61)	87.97 (10.24)	51.32 (14.87)	77.18 (9.08)	64.25 (11.98)	34.01
Spirochaetota	0.02 (0.14)	0 (0)	0.01 (0.07)	0.2 (0.49)	0.08 (0.15)	0.14 (0.32)	0
Verrucomicrobiota	0.53 (1.05)	0.01 (0.07)	0.27 (0.56)	2.31 (2.14)	0.82 (0.59)	1.57 (1.37)	0.06
Unclassified	0 (0.02)	0 (0)	0 (0.01)	0.04 (0.13)	0.01 (0.03)	0.03 (0.08)	0

## Sheet: Table S3
Table S3. Changes in the abundance of bacterial families in infected and non-infected Culex pipiens and Cx. torrentium. The ‘coef’ column indicates the difference in abundance compared to the reference group (non-infected mosquitoes).
Mosquito species	Family	Reference group	coef	p-value	q-value
Cx. pipiens	Xanthomonadaceae	Non-infected	1.349	<0.001	<0.001
	Corynebacteriaceae	Non-infected	1.263	<0.001	<0.001
	Xanthobacteraceae	Non-infected	1.012	<0.001	<0.001
	Lachnospiraceae	Non-infected	-3.585	<0.001	<0.001
	Pleomorphomonadaceae	Non-infected	-3.907	<0.001	<0.001
	Azospirillaceae	Non-infected	-4.17	<0.001	<0.001
	Myxococcaceae	Non-infected	-5.235	<0.001	<0.001
Cx. torrentium	Enterococcaceae	Non-infected	2	<0.001	<0.001
	Bacillaceae	Non-infected	1.862	<0.001	<0.001
	Bryobacteraceae	Non-infected	1.663	<0.001	<0.001
	Sphingobacteriaceae	Non-infected	1.585	<0.001	<0.001
	Polyangiaceae	Non-infected	-3.084	<0.001	<0.001
	Leuconostocaceae	Non-infected	-3.273	<0.001	<0.001
	Myxococcaceae	Non-infected	-4.907	<0.001	<0.001

## Sheet: Table S4
Table S4. Spearman’s correlation coefficients (rho) for the relationships between 'Microsporidium' sp. PL03 in mosquitoes and bacteria taxa from the 'Microsporidium' sp. PL03 module.
Microsporidium	Bacteria	cor	p-value
Microsporidium sp. PL03	Abiotrophia	0.178608	0.120144
Microsporidium sp. PL03	Aerococcus	-0.00332239	0.99778
Microsporidium sp. PL03	Aurantimicrobium	-0.0728893	0.528709
Microsporidium sp. PL03	Curtobacterium	-0.00220466	0.998591
Microsporidium sp. PL03	Leifsonia	-0.0801192	0.488524
Microsporidium sp. PL03	Leucobacter	-0.144374	0.210303
Microsporidium sp. PL03	Pajaroellobacter	-0.198675	0.0832445
Microsporidium sp. PL03	Sorangium	0.0894825	0.43898
Microsporidium sp. PL03	Unclassified Myxococcaceae	-0.00649852	0.955268
Microsporidium sp. PL03	Weissella	0.987541	<0.001
Microsporidium sp. PL03	Wolbachia	0.950386	<0.001

## Sheet: Table S5
Table S5. Mean relative abundances of the predicted pathways of the metagenome related to KEGG at level 2 among infected and non-infected mosquitoes and water.
Level 1	Level 2	Cx. pipiens		Cx. torrentium		Water (%)
		Infected (%)	Non-infected (%)	Infected (%)	Non-infected (%)
Metabolism	Amino acid metabolism	12.378	12.5583	13.0716	12.1209	14.4361
Metabolism	Biosynthesis of other secondary metabolites	2.76129	2.35997	2.01756	2.144	2.37368
Metabolism	Carbohydrate metabolism	12.9198	13.3135	14.1804	14.2295	14.6638
Cellular Processes	Cell growth and death	1.33691	1.20686	1.1013	1.05349	1.30672
Cellular Processes	Cell motility	4.21027	3.75111	2.90918	3.26474	0.513193
Metabolism	Energy metabolism	4.74347	5.01476	5.23511	5.18663	5.67546
Genetic Information Processing	Folding, sorting and degradation	2.81115	3.01011	3.25853	2.98308	3.2884
Metabolism	Glycan biosynthesis and metabolism	3.39262	2.96814	2.51817	2.93492	4.59508
Metabolism	Lipid metabolism	8.31862	7.84657	7.01173	6.98891	5.86786
Environmental Information Processing	Membrane transport	2.46335	2.65843	2.81246	3.38636	1.31328
Metabolism	Metabolism of cofactors and vitamins	12.2627	12.1116	12.4279	11.9196	13.2056
Metabolism	Metabolism of other amino acids	6.84962	7.26679	7.58671	7.67609	6.78869
Metabolism	Metabolism of terpenoids and polyketides	7.0174	7.53981	7.9037	8.17294	8.43717
Metabolism	Nucleotide metabolism	1.57893	1.70498	1.83527	1.67569	2.09828
Genetic Information Processing	Replication and repair	5.82553	5.38838	5.1372	4.74532	6.41011
Genetic Information Processing	Translation	2.39282	2.47495	2.62278	2.35356	3.20708
Metabolism	Xenobiotics biodegradation and metabolism	5.36827	5.53746	5.469	6.15214	3.95874
Others	Others	3.36931	3.28828	2.90142	3.01215	1.86073

## Sheet: Table S6
Table S6. Presence of the predicted pathways of the metagenome related to KEGG at level 3 among infected and non-infected mosquitoes and water.
Level 1	Level 2	Level 3	Cx. pipiens		Cx. torrentium		Water
			Non-infected	Infected	Non-infected	Infected
Cellular Processes	Cell growth and death	Apoptosis	(+)	(+)	(+)	(+)	(+)
Cellular Processes	Cell motility	Bacterial chemotaxis	(+)	(+)	(+)	(+)	(+)
Cellular Processes	Cell growth and death	Cell cycle - Caulobacter	(+)	(+)	(+)	(+)	(+)
Cellular Processes	Transport and catabolism	Endocytosis	(+)	(+)	(+)	(+)	(-)
Cellular Processes	Cell motility	Flagellar assembly	(+)	(+)	(+)	(+)	(+)
Cellular Processes	Transport and catabolism	Lysosome	(+)	(-)	(+)	(+)	(-)
Cellular Processes	Cell growth and death	Meiosis - yeast	(+)	(+)	(+)	(+)	(+)
Cellular Processes	Transport and catabolism	Peroxisome	(+)	(+)	(+)	(+)	(+)
Environmental Information Processing	Membrane transport	ABC transporters	(+)	(+)	(+)	(+)	(+)
Environmental Information Processing	Membrane transport	Bacterial secretion system	(+)	(+)	(+)	(+)	(+)
Environmental Information Processing	ignaling molecules and interaction	Neuroactive ligand-receptor interaction	(+)	(+)	(+)	(+)	(-)
Environmental Information Processing	Membrane transport	Phosphotransferase system (PTS)	(+)	(+)	(+)	(+)	(+)
Environmental Information Processing	Signal transduction	Two-component system	(+)	(+)	(+)	(+)	(+)
Environmental Information Processing	Signal transduction	Wnt signaling pathway	(+)	(+)	(+)	(+)	(+)
Genetic Information Processing	Translation	Aminoacyl-tRNA biosynthesis	(+)	(+)	(+)	(+)	(+)
Genetic Information Processing	Replication and repair	Base excision repair	(+)	(+)	(+)	(+)	(+)
Genetic Information Processing	Replication and repair	DNA replication	(+)	(+)	(+)	(+)	(+)
Genetic Information Processing	Replication and repair	Homologous recombination	(+)	(+)	(+)	(+)	(+)
Genetic Information Processing	Replication and repair	Mismatch repair	(+)	(+)	(+)	(+)	(+)
Genetic Information Processing	Replication and repair	Non-homologous end-joining	(+)	(+)	(+)	(+)	(+)
Genetic Information Processing	Replication and repair	Nucleotide excision repair	(+)	(+)	(+)	(+)	(+)
Genetic Information Processing	Folding, sorting and degradation	Proteasome	(+)	(+)	(+)	(+)	(+)
Genetic Information Processing	Folding, sorting and degradation	Protein export	(+)	(+)	(+)	(+)	(+)
Genetic Information Processing	Folding, sorting and degradation	Protein processing in endoplasmic reticulum	(+)	(+)	(+)	(+)	(+)
Genetic Information Processing	Translation	Ribosome	(+)	(+)	(+)	(+)	(+)
Genetic Information Processing	Translation	Ribosome biogenesis in eukaryotes	(+)	(+)	(+)	(+)	(+)
Genetic Information Processing	Folding, sorting and degradation	RNA degradation	(+)	(+)	(+)	(+)	(+)
Genetic Information Processing	Transcription	RNA polymerase	(+)	(+)	(+)	(+)	(+)
Genetic Information Processing	Translation	RNA transport	(+)	(+)	(+)	(+)	(+)
Genetic Information Processing	Folding, sorting and degradation	Sulfur relay system	(+)	(+)	(+)	(+)	(+)
Human Diseases	Infectious disease: parasitic	African trypanosomiasis	(+)	(+)	(+)	(+)	(+)
Human Diseases	Infectious disease: parasitic	Amoebiasis	(+)	(+)	(+)	(+)	(+)
Human Diseases	Infectious disease: bacterial	Bacterial invasion of epithelial cells	(+)	(+)	(+)	(+)	(+)
Human Diseases	Infectious disease: bacterial	Epithelial cell signaling in Helicobacter pylori infection	(+)	(+)	(+)	(+)	(+)
Human Diseases	Cardiovascular disease	Hypertrophic cardiomyopathy (HCM)	(+)	(-)	(+)	(+)	(-)
Human Diseases	Infectious disease: parasitic	Malaria	(+)	(+)	(+)	(+)	(-)
Human Diseases	Infectious disease: bacterial	Staphylococcus aureus infection	(+)	(+)	(+)	(+)	(+)
Human Diseases	Infectious disease: bacterial	Vibrio cholerae infection	(+)	(+)	(+)	(+)	(-)
Metabolism	Amino acid metabolism	Alanine, aspartate and glutamate metabolism	(+)	(+)	(+)	(+)	(+)
Metabolism	Carbohydrate metabolism	Amino sugar and nucleotide sugar metabolism	(+)	(+)	(+)	(+)	(+)
Metabolism	Xenobiotics biodegradation and metabolism	Aminobenzoate degradation	(+)	(+)	(+)	(+)	(+)
Metabolism	Amino acid metabolism	Arginine and proline metabolism	(+)	(+)	(+)	(+)	(+)
Metabolism	Carbohydrate metabolism	Ascorbate and aldarate metabolism	(+)	(+)	(+)	(+)	(+)
Metabolism	Xenobiotics biodegradation and metabolism	Atrazine degradation	(+)	(+)	(+)	(+)	(+)
Metabolism	Xenobiotics biodegradation and metabolism	Benzoate degradation	(+)	(+)	(+)	(+)	(+)
Metabolism	Metabolism of other amino acids	beta-Alanine metabolism	(+)	(+)	(+)	(+)	(+)
Metabolism	Biosynthesis of other secondary metabolites	beta-Lactam resistance	(+)	(+)	(+)	(+)	(-)
Metabolism	Biosynthesis of other secondary metabolites	Betalain biosynthesis	(+)	(+)	(+)	(+)	(-)
Metabolism	Metabolism of terpenoids and polyketides	Biosynthesis of ansamycins	(+)	(+)	(+)	(+)	(+)
Metabolism	Metabolism of terpenoids and polyketides	Biosynthesis of siderophore group nonribosomal peptides	(+)	(+)	(+)	(+)	(+)
Metabolism	Metabolism of terpenoids and polyketides	Biosynthesis of type II polyketide backbone	(+)	(+)	(+)	(+)	(-)
Metabolism	Metabolism of terpenoids and polyketides	Biosynthesis of type II polyketide products	(+)	(-)	(-)	(-)	(-)
Metabolism	Lipid metabolism	Biosynthesis of unsaturated fatty acids	(+)	(+)	(+)	(+)	(+)
Metabolism	Metabolism of terpenoids and polyketides	Biosynthesis of vancomycin group antibiotics	(+)	(+)	(+)	(+)	(+)
Metabolism	Metabolism of cofactors and vitamins	Biotin metabolism	(+)	(+)	(+)	(+)	(+)
Metabolism	Xenobiotics biodegradation and metabolism	Bisphenol degradation	(+)	(+)	(+)	(+)	(+)
Metabolism	Metabolism of terpenoids and polyketides	Brassinosteroid biosynthesis	(+)	(+)	(-)	(-)	(-)
Metabolism	Carbohydrate metabolism	Butanoate metabolism	(+)	(+)	(+)	(+)	(+)
Metabolism	Biosynthesis of other secondary metabolites	Butirosin and neomycin biosynthesis	(+)	(+)	(+)	(+)	(-)
Metabolism	Carbohydrate metabolism	C5-Branched dibasic acid metabolism	(+)	(+)	(+)	(+)	(+)
Metabolism	Xenobiotics biodegradation and metabolism	Caprolactam degradation	(+)	(+)	(+)	(+)	(+)
Metabolism	Energy metabolism	Carbon fixation in photosynthetic organisms	(+)	(+)	(+)	(+)	(+)
Metabolism	Energy metabolism	Carbon fixation pathways in prokaryotes	(+)	(+)	(+)	(+)	(+)
Metabolism	Metabolism of terpenoids and polyketides	Carotenoid biosynthesis	(+)	(+)	(+)	(+)	(+)
Metabolism	Xenobiotics biodegradation and metabolism	Chlorocyclohexane and chlorobenzene degradation	(+)	(+)	(+)	(+)	(+)
Metabolism	Carbohydrate metabolism	Citrate cycle (TCA cycle)	(+)	(+)	(+)	(+)	(+)
Metabolism	Amino acid metabolism	Cysteine and methionine metabolism	(+)	(+)	(+)	(+)	(+)
Metabolism	Metabolism of other amino acids	D-Alanine metabolism	(+)	(+)	(+)	(+)	(+)
Metabolism	Metabolism of other amino acids	D-Arginine and D-ornithine metabolism	(+)	(+)	(+)	(+)	(+)
Metabolism	Metabolism of other amino acids	D-Glutamine and D-glutamate metabolism	(+)	(+)	(+)	(+)	(+)
Metabolism	Xenobiotics biodegradation and metabolism	Dioxin degradation	(+)	(+)	(+)	(+)	(+)
Metabolism	Xenobiotics biodegradation and metabolism	Drug metabolism - other enzymes	(+)	(+)	(+)	(+)	(+)
Metabolism	Lipid metabolism	Fatty acid biosynthesis	(+)	(+)	(+)	(+)	(+)
Metabolism	Lipid metabolism	Fatty acid metabolism	(+)	(+)	(+)	(+)	(+)
Metabolism	Biosynthesis of other secondary metabolites	Flavonoid biosynthesis	(+)	(+)	(+)	(+)	(+)
Metabolism	Xenobiotics biodegradation and metabolism	Fluorobenzoate degradation	(+)	(+)	(+)	(-)	(-)
Metabolism	Metabolism of cofactors and vitamins	Folate biosynthesis	(+)	(+)	(+)	(+)	(+)
Metabolism	Carbohydrate metabolism	Fructose and mannose metabolism	(+)	(+)	(+)	(+)	(+)
Metabolism	Carbohydrate metabolism	Galactose metabolism	(+)	(+)	(+)	(+)	(+)
Metabolism	Metabolism of terpenoids and polyketides	Geraniol degradation	(+)	(+)	(+)	(+)	(+)
Metabolism	Metabolism of other amino acids	Glutathione metabolism	(+)	(+)	(+)	(+)	(+)
Metabolism	Lipid metabolism	Glycerolipid metabolism	(+)	(+)	(+)	(+)	(+)
Metabolism	Lipid metabolism	Glycerophospholipid metabolism	(+)	(+)	(+)	(+)	(+)
Metabolism	Amino acid metabolism	Glycine, serine and threonine metabolism	(+)	(+)	(+)	(+)	(+)
Metabolism	Carbohydrate metabolism	Glycolysis / Gluconeogenesis	(+)	(+)	(+)	(+)	(+)
Metabolism	Glycan biosynthesis and metabolism	Glycosaminoglycan degradation	(+)	(+)	(+)	(+)	(+)
Metabolism	Carbohydrate metabolism	Glyoxylate and dicarboxylate metabolism	(+)	(+)	(+)	(+)	(+)
Metabolism	Amino acid metabolism	Histidine metabolism	(+)	(+)	(+)	(+)	(+)
Metabolism	Carbohydrate metabolism	Inositol phosphate metabolism	(+)	(+)	(+)	(+)	(+)
Metabolism	Biosynthesis of other secondary metabolites	Isoflavonoid biosynthesis	(+)	(+)	(+)	(+)	(-)
Metabolism	Metabolism of terpenoids and polyketides	Limonene and pinene degradation	(+)	(+)	(+)	(+)	(-)
Metabolism	Lipid metabolism	Linoleic acid metabolism	(+)	(+)	(+)	(+)	(+)
Metabolism	Metabolism of cofactors and vitamins	Lipoic acid metabolism	(+)	(+)	(+)	(+)	(+)
Metabolism	Glycan biosynthesis and metabolism	Lipopolysaccharide biosynthesis	(+)	(+)	(+)	(+)	(+)
Metabolism	Amino acid metabolism	Lysine biosynthesis	(+)	(+)	(+)	(+)	(+)
Metabolism	Amino acid metabolism	Lysine degradation	(+)	(+)	(+)	(+)	(+)
Metabolism	Xenobiotics biodegradation and metabolism	Metabolism of xenobiotics by cytochrome P450	(+)	(+)	(+)	(+)	(+)
Metabolism	Energy metabolism	Methane metabolism	(+)	(+)	(+)	(+)	(+)
Metabolism	Glycan biosynthesis and metabolism	N-Glycan biosynthesis	(+)	(+)	(+)	(+)	(+)
Metabolism	Metabolism of cofactors and vitamins	Nicotinate and nicotinamide metabolism	(+)	(+)	(+)	(+)	(+)
Metabolism	Energy metabolism	Nitrogen metabolism	(+)	(+)	(+)	(+)	(+)
Metabolism	Xenobiotics biodegradation and metabolism	Nitrotoluene degradation	(+)	(+)	(+)	(+)	(+)
Metabolism	Metabolism of cofactors and vitamins	One carbon pool by folate	(+)	(+)	(+)	(+)	(+)
Metabolism	Glycan biosynthesis and metabolism	Other glycan degradation	(+)	(+)	(+)	(+)	(+)
Metabolism	Energy metabolism	Oxidative phosphorylation	(+)	(+)	(+)	(+)	(+)
Metabolism	Metabolism of cofactors and vitamins	Pantothenate and CoA biosynthesis	(+)	(+)	(+)	(+)	(+)
Metabolism	Biosynthesis of other secondary metabolites	Penicillin and cephalosporin biosynthesis	(+)	(+)	(+)	(+)	(+)
Metabolism	Carbohydrate metabolism	Pentose and glucuronate interconversions	(+)	(+)	(+)	(+)	(+)
Metabolism	Carbohydrate metabolism	Pentose phosphate pathway	(+)	(+)	(+)	(+)	(+)
Metabolism	Glycan biosynthesis and metabolism	Peptidoglycan biosynthesis	(+)	(+)	(+)	(+)	(+)
Metabolism	Amino acid metabolism	Phenylalanine metabolism	(+)	(+)	(+)	(+)	(+)
Metabolism	Amino acid metabolism	Phenylalanine, tyrosine and tryptophan biosynthesis	(+)	(+)	(+)	(+)	(+)
Metabolism	Metabolism of other amino acids	Phosphonate and phosphinate metabolism	(+)	(+)	(+)	(+)	(+)
Metabolism	Energy metabolism	Photosynthesis	(+)	(+)	(+)	(+)	(+)
Metabolism	Xenobiotics biodegradation and metabolism	Polycyclic aromatic hydrocarbon degradation	(+)	(+)	(+)	(+)	(+)
Metabolism	Metabolism of cofactors and vitamins	Porphyrin and chlorophyll metabolism	(+)	(+)	(+)	(+)	(+)
Metabolism	Lipid metabolism	Primary bile acid biosynthesis	(+)	(+)	(+)	(+)	(+)
Metabolism	Carbohydrate metabolism	Propanoate metabolism	(+)	(+)	(+)	(+)	(+)
Metabolism	Nucleotide metabolism	Purine metabolism	(+)	(+)	(+)	(+)	(+)
Metabolism	Nucleotide metabolism	Pyrimidine metabolism	(+)	(+)	(+)	(+)	(+)
Metabolism	Carbohydrate metabolism	Pyruvate metabolism	(+)	(+)	(+)	(+)	(+)
Metabolism	Metabolism of cofactors and vitamins	Retinol metabolism	(-)	(-)	(+)	(+)	(+)
Metabolism	Metabolism of cofactors and vitamins	Riboflavin metabolism	(+)	(+)	(+)	(+)	(+)
Metabolism	Lipid metabolism	Secondary bile acid biosynthesis	(+)	(+)	(+)	(+)	(+)
Metabolism	Metabolism of other amino acids	Selenocompound metabolism	(+)	(+)	(+)	(+)	(+)
Metabolism	Metabolism of terpenoids and polyketides	Sesquiterpenoid biosynthesis	(+)	(+)	(+)	(+)	(-)
Metabolism	Lipid metabolism	Sphingolipid metabolism	(+)	(+)	(+)	(+)	(+)
Metabolism	Carbohydrate metabolism	Starch and sucrose metabolism	(+)	(+)	(+)	(+)	(+)
Metabolism	Lipid metabolism	Steroid biosynthesis	(+)	(+)	(+)	(+)	(+)
Metabolism	Metabolism of cofactors and vitamins	Steroid hormone biosynthesis	(+)	(+)	(+)	(+)	(-)
Metabolism	Biosynthesis of other secondary metabolites	Streptomycin biosynthesis	(+)	(+)	(+)	(+)	(+)
Metabolism	Xenobiotics biodegradation and metabolism	Styrene degradation	(+)	(+)	(+)	(+)	(+)
Metabolism	Energy metabolism	Sulfur metabolism	(+)	(+)	(+)	(+)	(+)
Metabolism	Lipid metabolism	Synthesis and degradation of ketone bodies	(+)	(+)	(+)	(+)	(+)
Metabolism	Metabolism of other amino acids	Taurine and hypotaurine metabolism	(+)	(+)	(+)	(+)	(+)
Metabolism	Metabolism of terpenoids and polyketides	Terpenoid backbone biosynthesis	(+)	(+)	(+)	(+)	(+)
Metabolism	Metabolism of terpenoids and polyketides	Tetracycline biosynthesis	(+)	(+)	(+)	(+)	(-)
Metabolism	Metabolism of cofactors and vitamins	Thiamine metabolism	(+)	(+)	(+)	(+)	(+)
Metabolism	Xenobiotics biodegradation and metabolism	Toluene degradation	(+)	(+)	(+)	(+)	(+)
Metabolism	Biosynthesis of other secondary metabolites	Tropane, piperidine and pyridine alkaloid biosynthesis	(+)	(+)	(+)	(+)	(+)
Metabolism	Amino acid metabolism	Tryptophan metabolism	(+)	(+)	(+)	(+)	(+)
Metabolism	Amino acid metabolism	Tyrosine metabolism	(+)	(+)	(+)	(+)	(+)
Metabolism	Metabolism of cofactors and vitamins	Ubiquinone and other terpenoid-quinone biosynthesis	(+)	(+)	(+)	(+)	(+)
Metabolism	Amino acid metabolism	Valine, leucine and isoleucine biosynthesis	(+)	(+)	(+)	(+)	(+)
Metabolism	Amino acid metabolism	Valine, leucine and isoleucine degradation	(+)	(+)	(+)	(+)	(+)
Metabolism	Metabolism of cofactors and vitamins	Vitamin B6 metabolism	(+)	(+)	(+)	(+)	(+)
Metabolism	Xenobiotics biodegradation and metabolism	Xylene degradation	(+)	(+)	(+)	(+)	(-)
Metabolism	Metabolism of terpenoids and polyketides	Zeatin biosynthesis	(+)	(+)	(+)	(+)	(+)
Organismal Systems	Development and regeneration	Dorso-ventral axis formation	(+)	(+)	(+)	(+)	(+)
Organismal Systems	Endocrine system	Insulin signaling pathway	(+)	(+)	(+)	(+)	(+)
Organismal Systems	Immune system	NOD-like receptor signaling pathway	(+)	(+)	(+)	(+)	(+)
Organismal Systems	Environmental adaptation	Plant-pathogen interaction	(+)	(+)	(+)	(+)	(+)
Organismal Systems	Digestive system	Protein digestion and absorption	(+)	(+)	(+)	(+)	(+)
Organismal Systems	Endocrine system	Renin-angiotensin system	(-)	(+)	(-)	(-)	(+)
Organismal Systems	Immune disease	Systemic lupus erythematosus	(+)	(+)	(+)	(+)	(-)

## Sheet: Table S7
Table S7. Mean relative abundances of the most common predicted pathways of the metagenome related to KEGG at level 3 among infected and non-infected mosquitoes.
Level 1	Level 2	Level 3	Cx. pipiens		Cx. torrentium
			Non-infected	Infected	Non-infected	Infected
Cellular Processes	Cell motility	Bacterial chemotaxis	2.69253	2.34883	1.78981	1.99816
Cellular Processes	Cell motility	Flagellar assembly	1.51775	1.40228	1.11938	1.26657
Environmental Information Processing	Membrane transport	Bacterial secretion system	1.61803	1.1901	0.960729	1.14609
Genetic Information Processing	Folding, sorting and degradation	Protein export	1.30696	1.28628	1.30894	1.17016
Genetic Information Processing	Folding, sorting and degradation	Sulfur relay system	0.903974	1.15141	1.38676	1.27798
Genetic Information Processing	Replication and repair	Mismatch repair	1.31707	1.2788	1.27177	1.20241
Genetic Information Processing	Translation	Aminoacyl-tRNA biosynthesis	1.17867	1.25625	1.33937	1.2064
Metabolism	Amino acid metabolism	Alanine, aspartate and glutamate metabolism	1.24995	1.31857	1.43676	1.28381
Metabolism	Amino acid metabolism	Histidine metabolism	1.13731	1.17471	1.1991	1.07968
Metabolism	Amino acid metabolism	Lysine biosynthesis	1.06628	1.17037	1.29393	1.14024
Metabolism	Amino acid metabolism	Valine, leucine and isoleucine biosynthesis	1.86868	1.91859	2.02993	2.00209
Metabolism	Carbohydrate metabolism	C5-Branched dibasic acid metabolism	1.71286	1.81493	2.08843	2.06816
Metabolism	Carbohydrate metabolism	Citrate cycle (TCA cycle)	1.31379	1.29808	1.35857	1.22777
Metabolism	Carbohydrate metabolism	Glycolysis / Gluconeogenesis	1.10004	1.14396	1.21749	1.157
Metabolism	Carbohydrate metabolism	Pentose phosphate pathway	1.23176	1.28193	1.33639	1.34848
Metabolism	Carbohydrate metabolism	Pyruvate metabolism	1.23289	1.27524	1.28789	1.23823
Metabolism	Glycan biosynthesis and metabolism	Peptidoglycan biosynthesis	1.57067	1.55478	1.52526	1.45812
Metabolism	Lipid metabolism	Fatty acid biosynthesis	2.23869	2.2884	2.17322	2.10083
Metabolism	Lipid metabolism	Synthesis and degradation of ketone bodies	1.64654	1.39224	1.14036	0.834426
Metabolism	Metabolism of cofactors and vitamins	Biotin metabolism	1.38124	1.28277	1.04997	1.19516
Metabolism	Metabolism of cofactors and vitamins	Folate biosynthesis	1.2913	1.25797	1.15132	1.13512
Metabolism	Metabolism of cofactors and vitamins	Lipoic acid metabolism	1.39245	1.28667	1.69011	1.27978
Metabolism	Metabolism of cofactors and vitamins	One carbon pool by folate	1.48532	1.33191	1.21165	1.17557
Metabolism	Metabolism of cofactors and vitamins	Pantothenate and CoA biosynthesis	1.38985	1.45088	1.58933	1.52627
Metabolism	Metabolism of other amino acids	D-Alanine metabolism	1.52655	1.72255	1.86907	1.79984
Metabolism	Metabolism of other amino acids	D-Glutamine and D-glutamate metabolism	1.10489	1.25353	1.46634	1.26065
Metabolism	Metabolism of other amino acids	Glutathione metabolism	1.64726	1.34575	0.995115	1.34569
Metabolism	Metabolism of other amino acids	Selenocompound metabolism	1.21899	1.17842	1.20332	1.30802
Metabolism	Metabolism of terpenoids and polyketides	Biosynthesis of ansamycins	1.76175	3.25163	2.73584	4.24937
Metabolism	Metabolism of terpenoids and polyketides	Biosynthesis of vancomycin group antibiotics	1.54987	4.01694	1.71545	3.44854

## Sheet: Table S8
Table S8. Presence of the predicted signature modules of the metagenome related to KEGG among infected and non-infected mosquitoes.
Module	Cx. pipiens		Cx. torrentium
	Non-infected	Infected	Non-infected	Infected
Bbeta-Lactam resistance, Bla system	(+)	(+)	(+)	(+)
Carbapenem resistance	(+)	(-)	(+)	(-)
Cationic antimicrobial peptide (CAMP) resistance, dltABCD operon	(+)	(+)	(+)	(+)
Cationic antimicrobial peptide (CAMP) resistance, lysyl-phosphatidylglycerol (L-PG) synthase MprF	(+)	(+)	(+)	(+)
Cationic antimicrobial peptide (CAMP) resistance, VraFG transporter	(+)	(+)	(+)	(+)
Multidrug resistance, efflux pump AbcA	(+)	(+)	(+)	(+)
Multidrug resistance, efflux pump AdeABC	(+)	(+)	(+)	(+)
Multidrug resistance, efflux pump MepA	(+)	(+)	(+)	(+)
Multidrug resistance, efflux pump MexEF-OprN	(+)	(+)	(+)	(+)
Multidrug resistance, efflux pump MexJK-OprM	(-)	(+)	(-)	(+)
Multidrug resistance, efflux pump NorB	(+)	(+)	(+)	(+)
Tetracycline resistance, efflux pump Tet38	(+)	(+)	(+)	(+)
Vancomycin resistance, D-Ala-D-Lac type	(+)	(-)	(+)	(-)

## Sheet: Figure S1
Figure S1. Venn diagram showing the number of unique and shared bacterial families across Culex pipiens, Cx. torrentium, and water.

## Sheet: Figure S2
Figure S2. Raincloud plots for the Shannon diversity index across infected (M+) and non-infected (M-) Culex pipiens, Cx. torrentium, and water.

[truncated: 3 more sheets: Figure S3, Figure S4, Figure S5]
